# Supplementary material for: N-Linked Glycopeptide Identification Based on Open Mass Spectral Library Search
Source: Biomed Res Int. 2018 Aug 14;2018:1564136. doi: 10.1155/2018/1564136 (PMC6112209; doi:10.1155/2018/1564136)
Supplement: Supplementary 1 — Supplementary Table S1: 25 types of oxonium ions. [file 1564136.f1.xlsx]

## Sheet: Oxonium ions
Supplementary Table 1. 25 types of oxonium ions
No.	Molecular	Oxonium Ion (m/z)
1	Hex-3H2O [C6H4O2]+	109.028
2	Hex-CH4O2 [C5H6O3]+	115.039
3	HexNAc-C2H6O3[C6H7O2N]+	126.055
4	Hex-2H2O [C6H6O3]+	127.039
5	HexNAc-CH6O3[C7H7O2N]+	138.055
6	HexNAc-C2H4O­2[C6H9O3N]+	144.066
7	Hex-H2O [C6H8O4]+	145.05
8	Hex [C6H10O5]+	163.06
9	HexNAc-2H2O [C8H9O3N]+	168.066
10	HexNAc-H2O [C8H11O4N]+	186.076
11	HexNAc [C8H13O5N]+	204.087
12	NeuAc-H2O [C11H15O7N]+	274.092
13	NeuGc-H2O [C11H15O8N]+	290.087
14	NeuAc [C11H17O8N]+	292.103
15	NeuGc [C11H17O9N]+	308.067
16	Hex+HexNAc [C14H23O10N]+	366.139
17	Hex+NeuAc [C17H27O13N]+	454.156
18	Hex+HexNAc+Fuc [C20H33O14N]+	512.197
19	2Hex+HexNAc [C20H33O15N]+	528.192
20	Hex+HexNAc+NeuAc [C25H40O18N2]+	657.235
21	Hex+HexNAc+NeuGc [C25H40O19N2]+	673.23
22	3Hex+HexNAc [C26H43O20N]+	690.245
23	Hex+HexNAc+Fuc+NeuAc [C31H50O22N2]+	803.293
24	3Hex+HexNAc+Pent [C31H51O24N]+	822.287
25	3Hex+2HexNAc [C34H56O25N2]+	893.324
